# Supplementary material for: Structural and Morphological Studies of Pt in the As-Grown and Encapsulated States and Dependency on Film Thickness
Source: Nanomaterials (Basel). 2024 Apr 20;14(8):725. doi: 10.3390/nano14080725 (PMC11054750; doi:10.3390/nano14080725)
Supplement: Supplementary file 1 [file nanomaterials-14-00725-s001.zip]

Archive with 1 entries (1 files):
- nanomaterials-2936534-supplementary.pdf
